# Supplementary material for: Multidimensional Differences Between Athletes of Endurance, Strength, and Intermittent Sports: Body Composition, Diet, Resting Metabolic Rate, Physical Activity, Sleep Quality, and Subjective Well-Being
Source: Nutrients. 2025 Mar 28;17(7):1172. doi: 10.3390/nu17071172 (PMC11990401; doi:10.3390/nu17071172)
Supplement: Supplementary file 1 [file nutrients-17-01172-s001.zip]

Archive with 1 entries (1 files):
- nutrients-3476836-supplementary.pdf
